# Supplementary material for: Enabling Droplet Functionality on Anisotropic Ratchet Conveyors
Source: Micromachines (Basel). 2017 Dec 16;8(12):363. doi: 10.3390/mi8120363 (PMC6187863; doi:10.3390/mi8120363)
Supplement: Supplementary file 1 [file micromachines-08-00363-s001.zip]

Archive with 6 entries (6 files):
- Video2_GateMix.avi
- Video3_SwitchStraight.avi
- Video4_SwitchTurn.avi
- Video5_JunctionPass.avi
- Video6_JunctionMerge.avi
- Video1_GateSynchronization.avi
